# Supplementary material for: BdorOR88a Modulates the Responsiveness to Methyl Eugenol in Mature Males of Bactrocera dorsalis (Hendel)
Source: Front Physiol. 2018 Jul 26;9:987. doi: 10.3389/fphys.2018.00987 (PMC6094957; doi:10.3389/fphys.2018.00987)
Supplement: Supplementary file 1 [file Presentation_1.ZIP]

Archive with 3 entries (2 files):
- Supplementary materials--revision/
- Supplementary materials--revision/Supplementary Figure S1-S2.docx
- Supplementary materials--revision/Supplementary Table S1-S3.docx
